# Supplementary material for: Prognosis and therapy of tumor-related versus non-tumor-related status epilepticus: a systematic review and meta-analysis
Source: BMC Neurol. 2014 Jul 19;14:152. doi: 10.1186/1471-2377-14-152 (PMC4108966; doi:10.1186/1471-2377-14-152)
Supplement: Additional file 2 — Flowchart of the search on anticonvulsant therapy in tumor-related status epilepticus. [file 1471-2377-14-152-S2.zip]

Archive with 1 entries (1 files):
- 7398733281261389_add2.eps
